# Supplementary material for: Photoredox cooperative N-heterocyclic carbene/palladium-catalysed alkylacylation of alkenes
Source: Nat Commun. 2022 Sep 30;13:5754. doi: 10.1038/s41467-022-33444-0 (PMC9525644; doi:10.1038/s41467-022-33444-0)
Supplement: Supplementary file 4 — Supplementary Data 1 [file 41467_2022_33444_MOESM4_ESM.xlsx]

## Sheet: Fig. 7 UV-Vis
Source Data of Fig. 7 UV-Visible absorption spectra
The UV-Vis absorption spectra of possible combinations of the substrates and reagents.
											ALKENE	CHO-2	R-I	NHC	L+R-I	NHC+CHO	Pd+L	Pd++LNHC	reaction-
										600	0.024425	0.002161	0.027922	0.005352	0.002774	0.002291	0.004087	0.006835	0.006255
										599	0.024488	0.002664	0.027845	0.005479	0.002866	0.002322	0.003908	0.007056	0.006403
										598	0.024476	0.00275	0.027766	0.005238	0.002789	0.002387	0.003652	0.006763	0.006341
										597	0.024659	0.002712	0.02799	0.00543	0.002451	0.002843	0.003854	0.0068	0.006484
										596	0.024597	0.002787	0.028149	0.005457	0.002386	0.002595	0.004112	0.006947	0.006241
										595	0.024679	0.002538	0.028284	0.005366	0.002571	0.002296	0.004375	0.006897	0.006255
										594	0.024649	0.002704	0.028272	0.005441	0.002476	0.002609	0.004483	0.006991	0.006379
										593	0.024823	0.001831	0.028323	0.005928	0.002318	0.002046	0.004325	0.007257	0.006647
										592	0.024768	0.001936	0.028237	0.005695	0.00248	0.002269	0.004531	0.007204	0.007043
										591	0.024966	0.003005	0.028307	0.005718	0.002877	0.002998	0.004658	0.007263	0.006776
										590	0.024817	0.002746	0.028267	0.005644	0.002434	0.002915	0.004552	0.007148	0.006223
										589	0.024834	0.002751	0.02839	0.005569	0.00228	0.002557	0.004375	0.007518	0.006587
										588	0.024935	0.002438	0.028477	0.005448	0.002358	0.002158	0.004456	0.007447	0.007747
										587	0.025146	0.002423	0.028532	0.005804	0.002584	0.00264	0.004395	0.007314	0.008112
										586	0.02515	0.002429	0.02868	0.005721	0.002444	0.00287	0.004304	0.007076	0.00805
										585	0.025143	0.002529	0.028802	0.005559	0.002692	0.002686	0.004162	0.007211	0.007943
										584	0.025187	0.002808	0.028842	0.005575	0.002482	0.00269	0.004259	0.007453	0.007972
										583	0.025136	0.002185	0.028887	0.005797	0.002399	0.002468	0.004449	0.007456	0.008289
										582	0.025181	0.002225	0.02885	0.005578	0.00203	0.002486	0.004482	0.0073	0.008115
										581	0.025435	0.001906	0.028907	0.005556	0.002409	0.001915	0.004473	0.007256	0.008071
										580	0.025458	0.001911	0.029071	0.005471	0.002476	0.002293	0.004393	0.00738	0.008127
										579	0.025626	0.002107	0.029318	0.005204	0.00232	0.002627	0.004326	0.007612	0.00794
										578	0.025683	0.002039	0.029281	0.005182	0.001891	0.00207	0.004857	0.007683	0.008198
										577	0.025637	0.002408	0.029274	0.005275	0.001818	0.002395	0.004914	0.007922	0.008187
										576	0.025505	0.002134	0.029197	0.005179	0.002137	0.002443	0.005036	0.00776	0.0083
										575	0.025821	0.002136	0.029353	0.00536	0.002403	0.002546	0.005441	0.007665	0.00886
										574	0.025686	0.0023	0.029424	0.005373	0.002608	0.002721	0.00517	0.007917	0.008797
										573	0.025912	0.002453	0.02958	0.005474	0.002667	0.002764	0.005444	0.007758	0.008688
										572	0.025838	0.002587	0.02953	0.005274	0.002557	0.002877	0.005386	0.007387	0.008703
										571	0.025727	0.002443	0.029598	0.005533	0.002479	0.00208	0.005236	0.00742	0.008855
										570	0.025824	0.002651	0.029571	0.005477	0.002141	0.002586	0.005608	0.007735	0.008879
										569	0.026226	0.002589	0.029753	0.005819	0.002628	0.002758	0.006254	0.00753	0.008943
										568	0.02619	0.002272	0.02982	0.005632	0.002527	0.002544	0.005584	0.007689	0.008702
										567	0.026276	0.002526	0.029829	0.005712	0.002567	0.002695	0.005054	0.008406	0.009064
										566	0.026176	0.002515	0.029845	0.005739	0.002099	0.002524	0.005088	0.009545	0.009457
										565	0.026244	0.002402	0.029965	0.005766	0.00219	0.002953	0.005098	0.009359	0.009431
										564	0.026286	0.002638	0.030048	0.005795	0.00177	0.002868	0.005163	0.009326	0.009777
										563	0.026626	0.002436	0.030087	0.006011	0.002281	0.002344	0.005345	0.009545	0.009983
										562	0.026488	0.002443	0.030176	0.005979	0.002374	0.002668	0.00514	0.009253	0.00984
										561	0.026399	0.002639	0.030258	0.005507	0.002113	0.002765	0.004782	0.009485	0.009491
										560	0.026615	0.002594	0.030213	0.005757	0.0021	0.002939	0.005043	0.009844	0.01005
										559	0.026541	0.002745	0.030309	0.005564	0.002325	0.003161	0.005327	0.010014	0.010291
										558	0.026609	0.002632	0.030368	0.005633	0.002322	0.002917	0.005476	0.009827	0.010242
										557	0.026486	0.002416	0.030425	0.005456	0.002241	0.002843	0.005188	0.009809	0.010003
										556	0.026623	0.002739	0.030546	0.005524	0.002237	0.002705	0.005252	0.010125	0.00981
										555	0.026631	0.002742	0.030563	0.005628	0.002686	0.002811	0.005413	0.010062	0.009497
										554	0.026987	0.002596	0.030664	0.005744	0.002495	0.003062	0.005882	0.010271	0.010427
										553	0.02686	0.002355	0.030626	0.005806	0.001918	0.002249	0.005933	0.010385	0.010363
										552	0.027022	0.002259	0.03064	0.005838	0.001912	0.002727	0.006107	0.010462	0.010679
										551	0.02695	0.002436	0.030782	0.005326	0.002168	0.00282	0.005852	0.010505	0.010276
										550	0.026987	0.002206	0.030837	0.00554	0.002323	0.003275	0.005587	0.010677	0.010505
										549	0.027071	0.002451	0.030879	0.00571	0.002312	0.002727	0.00579	0.010755	0.010991
										548	0.02736	0.002742	0.031154	0.00529	0.002646	0.003192	0.006124	0.010301	0.010894
										547	0.027212	0.002577	0.031057	0.005394	0.002172	0.003107	0.006018	0.010619	0.010981
										546	0.027384	0.002703	0.031079	0.005487	0.002213	0.003295	0.006155	0.010642	0.011199
										545	0.027362	0.002619	0.031244	0.005465	0.002151	0.003239	0.006559	0.011058	0.011294
										544	0.027333	0.002203	0.031281	0.005759	0.002202	0.002772	0.006547	0.011626	0.011315
										543	0.027342	0.002408	0.031345	0.005664	0.002151	0.00315	0.007461	0.011099	0.011279
										542	0.027566	0.002496	0.03134	0.005511	0.002377	0.003042	0.007457	0.011138	0.01172
										541	0.027461	0.002331	0.031486	0.005545	0.002058	0.002786	0.007549	0.011303	0.011959
										540	0.027865	0.002215	0.031658	0.005827	0.002279	0.002927	0.007857	0.011786	0.012148
										539	0.027761	0.002644	0.031703	0.005998	0.002299	0.002728	0.008017	0.011951	0.012093
										538	0.027761	0.002334	0.031848	0.005415	0.001954	0.00275	0.008016	0.011772	0.012132
										537	0.027823	0.002172	0.031898	0.005683	0.001957	0.002725	0.007843	0.012042	0.012364
										536	0.028021	0.002607	0.031827	0.00586	0.002233	0.003226	0.008028	0.012278	0.012604
										535	0.028031	0.002323	0.031978	0.005618	0.001876	0.002738	0.007856	0.012321	0.012789
										534	0.02834	0.002365	0.032123	0.005685	0.002101	0.003018	0.008302	0.012399	0.01304
										533	0.028064	0.002109	0.032254	0.005817	0.002441	0.002566	0.008439	0.012597	0.013325
										532	0.028155	0.002247	0.032054	0.00562	0.002125	0.002507	0.008518	0.012923	0.013275
										531	0.02814	0.002343	0.03217	0.005701	0.001843	0.002842	0.009017	0.013934	0.01361
										530	0.02861	0.002398	0.032443	0.006101	0.002099	0.002986	0.009453	0.01393	0.013778
										529	0.028495	0.002397	0.03243	0.00583	0.001913	0.002876	0.009249	0.013825	0.014008
										528	0.028793	0.003008	0.032563	0.006217	0.002391	0.00315	0.009691	0.01469	0.014443
										527	0.028524	0.002534	0.032648	0.005654	0.002471	0.002429	0.009555	0.015363	0.014609
										526	0.028591	0.002496	0.032614	0.005632	0.002495	0.003134	0.009716	0.015286	0.014385
										525	0.028837	0.002225	0.032823	0.005659	0.002274	0.00257	0.009399	0.013783	0.014688
										524	0.029058	0.002573	0.03296	0.006526	0.002343	0.00274	0.009872	0.013767	0.015173
										523	0.028843	0.002765	0.032893	0.00576	0.002176	0.003097	0.010447	0.013691	0.01508
										522	0.029113	0.003003	0.032992	0.006069	0.002706	0.003116	0.010507	0.014663	0.015739
										521	0.028949	0.0026	0.032974	0.005848	0.002415	0.002958	0.010461	0.014864	0.015758
										520	0.029207	0.001933	0.033198	0.0057	0.002168	0.002401	0.010724	0.014934	0.016034
										519	0.029074	0.002817	0.033253	0.005895	0.002251	0.00263	0.010563	0.014956	0.015969
										518	0.029349	0.00253	0.033302	0.006287	0.002578	0.003225	0.010961	0.015757	0.01636
										517	0.029421	0.00268	0.03343	0.006167	0.002151	0.002924	0.011361	0.016006	0.016755
										516	0.029488	0.002601	0.033466	0.005987	0.003247	0.003225	0.011884	0.016028	0.017089
										515	0.029449	0.002736	0.033562	0.006016	0.002947	0.0028	0.011967	0.015956	0.017642
										514	0.029463	0.002515	0.033558	0.005868	0.002544	0.002243	0.01227	0.016222	0.017697
										513	0.029446	0.002792	0.033566	0.006048	0.002423	0.003112	0.012397	0.016755	0.018121
										512	0.029942	0.002995	0.0338	0.006604	0.002565	0.002832	0.012903	0.017218	0.018995
										511	0.029816	0.002152	0.033854	0.00658	0.002129	0.002721	0.012977	0.017341	0.018394
										510	0.029929	0.002507	0.033944	0.006725	0.002282	0.002947	0.013693	0.018264	0.019259
										509	0.029922	0.002924	0.03397	0.006487	0.002147	0.0027	0.013693	0.01824	0.019276
										508	0.030015	0.002285	0.034175	0.006407	0.002502	0.002102	0.013986	0.018342	0.019719
										507	0.029935	0.0025	0.034117	0.006297	0.002292	0.002374	0.013646	0.01859	0.019735
										506	0.030296	0.002837	0.034118	0.006327	0.002719	0.00319	0.014254	0.018846	0.02028
										505	0.030182	0.002372	0.034329	0.006427	0.002367	0.002397	0.014768	0.019482	0.020498
										504	0.030428	0.002451	0.034333	0.006314	0.00242	0.003092	0.015214	0.019728	0.020956
										503	0.030217	0.00289	0.034424	0.005919	0.002302	0.003212	0.015407	0.019975	0.021333
										502	0.0304	0.002766	0.034582	0.006324	0.002297	0.002464	0.015693	0.020593	0.02174
										501	0.0306	0.00221	0.034726	0.006011	0.001557	0.002509	0.016027	0.020772	0.021807
										500	0.030932	0.00323	0.03469	0.006494	0.002239	0.003129	0.016459	0.021649	0.022404
										499	0.030885	0.002489	0.035143	0.006537	0.001938	0.002411	0.01672	0.022211	0.022466
										498	0.031119	0.003095	0.035052	0.007078	0.002214	0.002564	0.01831	0.022858	0.023072
										497	0.030945	0.003197	0.035205	0.006299	0.002058	0.003019	0.017928	0.022968	0.023704
										496	0.030752	0.002935	0.034945	0.005972	0.001772	0.00337	0.018455	0.023665	0.024186
										495	0.030988	0.002856	0.035259	0.00646	0.002018	0.003001	0.019019	0.023782	0.024615
										494	0.031414	0.003234	0.035444	0.006533	0.001677	0.002863	0.019093	0.02473	0.025451
										493	0.031227	0.002498	0.035299	0.00605	0.001354	0.003015	0.01982	0.024781	0.025704
										492	0.031191	0.002839	0.035604	0.006076	0.001631	0.002821	0.020542	0.02481	0.0261
										491	0.031377	0.00297	0.035897	0.006488	0.001854	0.003021	0.020897	0.026616	0.026845
										490	0.031426	0.002897	0.035954	0.006411	0.00159	0.002964	0.021612	0.026769	0.027643
										489	0.03142	0.002926	0.035761	0.006553	0.001516	0.002748	0.021482	0.02752	0.027922
										488	0.031663	0.003051	0.035864	0.006658	0.001847	0.002943	0.022248	0.027833	0.029041
										487	0.031673	0.003058	0.03583	0.006023	0.001135	0.003211	0.022818	0.028181	0.028903
										486	0.032038	0.002541	0.03623	0.006142	0.001819	0.002878	0.024001	0.029309	0.029993
										485	0.032082	0.002742	0.036306	0.0064	0.00129	0.002541	0.024788	0.030195	0.030851
										484	0.031919	0.002374	0.036132	0.006183	0.001539	0.002411	0.025243	0.030805	0.031406
										483	0.031876	0.00288	0.036289	0.006834	0.001318	0.003002	0.026238	0.031565	0.032442
										482	0.032224	0.003151	0.0366	0.00685	0.002047	0.002854	0.026819	0.032372	0.03325
										481	0.032098	0.002949	0.03631	0.006522	0.001455	0.002992	0.027418	0.03326	0.033598
										480	0.032291	0.003395	0.036446	0.007234	0.002281	0.003065	0.028584	0.034176	0.034924
										479	0.032156	0.003146	0.036595	0.00715	0.002109	0.003295	0.029313	0.034851	0.035508
										478	0.032388	0.002705	0.036612	0.006885	0.001897	0.002842	0.029828	0.035989	0.036085
										477	0.032602	0.002583	0.036695	0.006804	0.001837	0.002378	0.03055	0.036842	0.036791
										476	0.032693	0.002792	0.036774	0.007085	0.001624	0.002808	0.031376	0.037445	0.037979
										475	0.032633	0.00241	0.036673	0.006547	0.001109	0.002352	0.032442	0.038135	0.038557
										474	0.03288	0.002552	0.037046	0.006587	0.001695	0.002659	0.033451	0.039263	0.039605
										473	0.032751	0.002913	0.037058	0.006413	0.001449	0.002518	0.034389	0.040455	0.040485
										472	0.032701	0.002982	0.03694	0.006642	0.001343	0.002635	0.03532	0.041336	0.041874
										471	0.032966	0.003076	0.03718	0.0071	0.001538	0.00251	0.036751	0.04298	0.042966
										470	0.033183	0.00352	0.03737	0.006744	0.001673	0.002822	0.037331	0.043727	0.04464
										469	0.032942	0.003159	0.037226	0.006654	0.001338	0.002894	0.038606	0.045105	0.045568
										468	0.033323	0.003772	0.037261	0.007329	0.002008	0.002747	0.040257	0.046106	0.04686
										467	0.033338	0.003604	0.037553	0.007315	0.002196	0.002623	0.040867	0.047417	0.047683
										466	0.033406	0.00269	0.037545	0.006958	0.001856	0.001751	0.042131	0.048617	0.048996
										465	0.033446	0.003042	0.037618	0.006866	0.001514	0.002506	0.043326	0.049974	0.050331
										464	0.033642	0.004019	0.03779	0.007409	0.001577	0.002986	0.044754	0.051695	0.052263
										463	0.033676	0.003162	0.037506	0.006721	0.001034	0.002379	0.046404	0.05288	0.052922
										462	0.03405	0.003563	0.03788	0.007505	0.001336	0.002876	0.04825	0.054548	0.054715
										461	0.033987	0.003259	0.038179	0.007349	0.001225	0.0027	0.049503	0.056268	0.056395
										460	0.033877	0.003361	0.038044	0.007524	0.001307	0.002613	0.050868	0.057948	0.057842
										459	0.033986	0.00208	0.038147	0.007083	0.001614	0.002156	0.051554	0.059163	0.059138
										458	0.034309	0.002702	0.038377	0.007195	0.001491	0.001811	0.053406	0.0612	0.061003
										457	0.034089	0.002878	0.038334	0.007281	0.001386	0.001602	0.055178	0.063394	0.062667
										456	0.034425	0.002858	0.038596	0.007445	0.0016	0.002243	0.056596	0.064566	0.064652
										455	0.034327	0.003051	0.038554	0.007432	0.001322	0.002064	0.05846	0.066522	0.065652
										454	0.034331	0.0032	0.038627	0.00725	0.000898	0.002297	0.059924	0.068147	0.066684
										453	0.034437	0.002358	0.038593	0.007492	0.000862	0.002113	0.06195	0.070184	0.06845
										452	0.03478	0.002835	0.038865	0.007633	0.001337	0.002668	0.064245	0.072216	0.071621
										451	0.034965	0.002237	0.038917	0.007257	0.000854	0.002365	0.066296	0.074398	0.073255
										450	0.035	0.002717	0.039093	0.007319	0.001376	0.002509	0.068293	0.07619	0.075009
										449	0.034926	0.002544	0.039137	0.00717	0.001291	0.002717	0.070288	0.078593	0.076227
										448	0.034868	0.002108	0.039073	0.007776	0.000884	0.002532	0.072322	0.080933	0.078104
										447	0.03519	0.002164	0.039249	0.008167	0.000817	0.002333	0.074425	0.082907	0.080411
										446	0.035455	0.002309	0.039354	0.008073	0.00139	0.002886	0.07667	0.084963	0.082476
										445	0.035398	0.00273	0.039278	0.008122	0.000729	0.002532	0.07908	0.087494	0.084953
										444	0.035552	0.002897	0.0397	0.008055	0.000891	0.00278	0.081418	0.089585	0.086994
										443	0.035582	0.003375	0.039794	0.007934	0.000834	0.003261	0.083501	0.091672	0.089159
										442	0.035553	0.002838	0.039638	0.008001	0.00089	0.00304	0.0855	0.094474	0.091163
										441	0.035626	0.002553	0.039816	0.007888	0.000427	0.00245	0.087794	0.097146	0.093769
										440	0.035928	0.003088	0.03996	0.008093	0.000807	0.003179	0.090255	0.099482	0.096517
										439	0.035917	0.003293	0.039777	0.007977	0.000608	0.002667	0.093058	0.10222	0.098358
										438	0.03618	0.003065	0.040091	0.008528	0.000732	0.002283	0.096172	0.105074	0.101066
										437	0.036088	0.002899	0.040222	0.008234	0.000934	0.002318	0.098538	0.107445	0.103468
										436	0.036057	0.002225	0.04026	0.007882	0.000874	0.002137	0.100762	0.110126	0.105988
										435	0.036099	0.00312	0.040372	0.007687	0.000776	0.002361	0.10351	0.113491	0.10839
										434	0.036385	0.003324	0.040478	0.00812	0.000931	0.003298	0.106417	0.116144	0.111712
										433	0.036447	0.00302	0.040451	0.008142	0.000511	0.002691	0.109129	0.118549	0.11421
										432	0.036617	0.002949	0.040693	0.008284	0.000942	0.002405	0.112146	0.121085	0.117008
										431	0.036524	0.003344	0.040684	0.008282	0.000901	0.002449	0.114927	0.124078	0.119936
										430	0.036579	0.002982	0.040602	0.008318	0.000457	0.002619	0.11783	0.127627	0.122695
										429	0.036699	0.00334	0.040767	0.008669	0.000551	0.002529	0.121135	0.131872	0.125446
										428	0.036889	0.002988	0.040953	0.00885	0.000484	0.002547	0.124056	0.135021	0.12843
										427	0.036917	0.00304	0.040801	0.008533	0.000211	0.002422	0.127552	0.137958	0.131739
										426	0.037119	0.003309	0.041092	0.009339	0.000708	0.002379	0.131167	0.141954	0.135029
										425	0.037079	0.003665	0.041131	0.009523	0.000859	0.003116	0.134152	0.146046	0.138138
										424	0.037204	0.003152	0.041102	0.00934	0.000952	0.002888	0.137215	0.149145	0.14086
										423	0.037396	0.003401	0.041284	0.009715	0.001004	0.002659	0.140241	0.152359	0.143972
										422	0.037519	0.002902	0.041324	0.009839	0.00077	0.002054	0.144001	0.156063	0.147081
										421	0.037322	0.002768	0.041258	0.00945	0.000699	0.002569	0.147302	0.159386	0.150051
										420	0.037662	0.003272	0.041673	0.009956	0.00073	0.002974	0.150189	0.162622	0.153679
										419	0.037727	0.003104	0.041841	0.010252	0.000264	0.00258	0.153566	0.165918	0.157018
										418	0.037799	0.003292	0.042019	0.010074	-0.000175	0.002445	0.156837	0.169393	0.159984
										417	0.037998	0.003242	0.042149	0.010081	0.000358	0.003066	0.160199	0.172801	0.163293
										416	0.038128	0.003179	0.042018	0.010102	0.000463	0.002834	0.163325	0.176242	0.166549
										415	0.038083	0.003362	0.041974	0.010161	0.000289	0.002642	0.166416	0.179635	0.16953
										414	0.038164	0.002587	0.042093	0.010841	0.000625	0.002689	0.170302	0.182892	0.173555
										413	0.03802	0.003079	0.042101	0.010857	0.000266	0.002599	0.174532	0.186606	0.17697
										412	0.038089	0.003039	0.042273	0.010786	8.3e-05	0.002576	0.177074	0.190256	0.179951
										411	0.03836	0.002531	0.042393	0.011187	-0.000322	0.002621	0.179715	0.193322	0.183324
										410	0.038642	0.00326	0.042534	0.011405	0.000118	0.003003	0.182771	0.19696	0.186671
										409	0.038734	0.003181	0.042411	0.0113	7.5e-05	0.003175	0.186086	0.200613	0.190057
										408	0.038817	0.003147	0.042614	0.011728	0.000457	0.002524	0.189494	0.204267	0.193709
										407	0.038711	0.003563	0.042578	0.011912	0.000264	0.0031	0.192709	0.207904	0.196798
										406	0.038746	0.00371	0.042698	0.011871	0.000141	0.002832	0.195632	0.211419	0.199965
										405	0.038869	0.002964	0.042941	0.012189	0.000238	0.002068	0.198818	0.21487	0.203279
										404	0.039143	0.003068	0.043028	0.012411	0.000226	0.002045	0.201468	0.217869	0.206574
										403	0.039125	0.003868	0.042931	0.012519	-9.5e-05	0.002335	0.20441	0.22102	0.209618
										402	0.039349	0.003978	0.043253	0.013128	0.000316	0.002544	0.207153	0.224652	0.213205
										401	0.039235	0.00333	0.043315	0.01336	-0.000183	0.002651	0.209943	0.227476	0.215997
										400	0.039348	0.00284	0.043275	0.013497	-0.000575	0.002293	0.212969	0.230047	0.218997
										399	0.039456	0.002721	0.043452	0.01361	-0.000534	0.002231	0.215206	0.232566	0.221925
										398	0.039738	0.003337	0.04379	0.013745	-0.000372	0.002704	0.21768	0.235959	0.224724
										397	0.039962	0.003531	0.043816	0.014026	-0.000415	0.003486	0.220245	0.238581	0.227774
										396	0.040045	0.003558	0.043865	0.014599	-0.000184	0.003046	0.22294	0.241046	0.230728
										395	0.039857	0.003803	0.043711	0.014917	-0.000537	0.003106	0.22529	0.243567	0.233246
										394	0.04005	0.003485	0.043823	0.014912	-0.000547	0.003025	0.227061	0.246011	0.235641
										393	0.040083	0.003832	0.044033	0.015677	-0.000104	0.003252	0.22887	0.248432	0.238582
										392	0.040236	0.003842	0.044172	0.015985	8e-06	0.003066	0.23064	0.250581	0.240994
										391	0.040394	0.003548	0.044167	0.015722	-0.000212	0.002757	0.232488	0.252217	0.242732
										390	0.040601	0.003503	0.044428	0.016236	-2e-05	0.003134	0.234319	0.254251	0.244833
										389	0.040483	0.003331	0.044401	0.01659	-0.000277	0.003519	0.235782	0.256045	0.247274
										388	0.040519	0.003433	0.044511	0.016654	-0.000739	0.002746	0.236528	0.257732	0.249021
										387	0.040699	0.00315	0.044649	0.017084	-0.00072	0.002339	0.237452	0.259624	0.25087
										386	0.040843	0.003347	0.044809	0.017519	-0.000565	0.003068	0.238223	0.260994	0.252677
										385	0.040985	0.003893	0.044823	0.01803	-0.000387	0.003073	0.238806	0.262218	0.254028
										384	0.041062	0.003748	0.04485	0.018619	-0.000321	0.002477	0.239214	0.263476	0.255305
										383	0.041068	0.003668	0.044804	0.018597	-0.000378	0.00267	0.238833	0.264047	0.256462
										382	0.041068	0.003395	0.044945	0.018894	-0.000675	0.003	0.238476	0.264626	0.25775
										381	0.041148	0.003685	0.045025	0.019516	-0.000562	0.003317	0.238418	0.265555	0.25895
										380	0.041367	0.004035	0.04516	0.019671	-0.000505	0.003789	0.238229	0.266535	0.260074

## Sheet: Fig.8 Light on-off
Source Data of Fig. 8 Light on/off experiments
The yield of ketone 4 determined by GC-MS using dodecane as an internal standard.
	time/min	yield/%
	0	0
	10	7.1
	20	7.1
	30	14.7
	40	14.9
	50	19.7
	60	19.4
	70	24
	80	24.2
